# Supplementary material for: Cost-effectiveness analysis of robotic-arm assisted total knee arthroplasty
Source: PLoS One. 2022 Nov 28;17(11):e0277980. doi: 10.1371/journal.pone.0277980 (PMC9704609; doi:10.1371/journal.pone.0277980)
Supplement: S1 Data — (XLSX) [file pone.0277980.s001.xlsx]

## Sheet: Sheet1
Input	Value	Description
Costs (in 2016)
TKA_Revision	24445.7	TKA: Revision costs
RATKA (in 2016)
Purchase cost of the robot and software	1.34782e+06
Maintenance fees per year	21902.2
Disposable cost per case	730.072
RATKA_Intra_other	10662	RATKA: other costs in interaoperative costs
RATKA_Inpatient	15937	RATKA: inpatient costs
RATKA_Post	1618.34	RATKA: postdischarge costs
TKA (in 2016)
TKA_Intra	11230.5	TKA: interaoperative costs
TKA_Inpatient	17506.2	TKA: inpatient costs
TKA_Post	2397.38	TKA: postdischarge costs
Utilities
RATKA_Well_Utility_Improv	0
TKA_Well_Utility	0.835	TKA: well post-op
Revision_Disutility	0.1	Disutility of revision
Revision_Well_Utility	0.565	Revision: well post-op
Probabilities
RATKA_Well_Revision	0.0028169	RATKA: revision rate
TKA_Well_Revision	0.0049	TKA: revision rate
TKA_Perideath	0.011	TKA: Perioperative mortality
TKA_Revision_Perideath	0.007	Revision TKA: Perioperative mortality
Annual Volume
PATIENTS	50
